# Supplementary material for: Biokinetic Evaluation of Contrast Media Loaded Carbon Nanotubes Using a Radiographic Device
Source: Toxics. 2021 Dec 2;9(12):331. doi: 10.3390/toxics9120331 (PMC8705935; doi:10.3390/toxics9120331)
Supplement: Supplementary file 1 [file toxics-09-00331-s001.zip]

Archive with 1 entries (1 files):
- toxics-1455064-supplementary.pdf
